# Supplementary material for: LC–MS Based Metabolomics Study of the Effects of EGCG on A549 Cells
Source: Front Pharmacol. 2021 Sep 28;12:732716. doi: 10.3389/fphar.2021.732716 (PMC8505700; doi:10.3389/fphar.2021.732716)
Supplement: Supplementary file 2 [file DataSheet1.ZIP]

Archive with 11 entries (9 files):
- Original source data/
- Original source data/BCATM Protein Assay  (FIGURE2, 3, 4, 5, 6, 7).xlsx
- Original source data/Figures in Supplementary Figure 1/
- Original source data/Figures in Supplementary Figure 1/100 μM.tif
- Original source data/Figures in Supplementary Figure 1/20 μM.tif
- Original source data/Figures in Supplementary Figure 1/40 μM.tif
- Original source data/Figures in Supplementary Figure 1/60 μM.tif
- Original source data/Figures in Supplementary Figure 1/80 μM.tif
- Original source data/Figures in Supplementary Figure 1/control group.tif
- Original source data/LC-MS original data (FIGURE2, 3, 4, 5, 6, 7).xlsx
- Original source data/O.D. reading for CCK8 (FIGURE 1).xlsx
