# Supplementary material for: LC–MS Based Metabolomics Study of the Effects of EGCG on A549 Cells
Source: Front Pharmacol. 2021 Sep 28;12:732716. doi: 10.3389/fphar.2021.732716 (PMC8505700; doi:10.3389/fphar.2021.732716)
Supplement: Supplementary file 2 [file DataSheet1.ZIP › Original source data/BCATM Protein Assay (FIGURE2, 3, 4, 5, 6, 7).xlsx]

## Sheet: Plate 1 - Sheet1
Procedure Details
Plate Type	96 WELL PLATE
Read	Absorbance Endpoint
	Full Plate
	Wavelengths: 570
	Read Speed: Normal, Delay: 100 msec, Measurements/Data Point: 8
Results
Actual Temperature:	26.6
Standards	O.D.	O.D.	O.D.
A	0.741	0.768	0.779
B	0.242	0.238	0.238
C	0.162	0.161	0.161
D	0.119	0.117	0.117
E	0.095	0.094	0.095
F	0.085	0.084	0.084
G	0.081	0.079	0.081
H	0.079	0.079	0.078
I	0.078	0.078	0.078
Group	O.D.	O.D.
Control-1	0.335	0.338
Control-2	0.342	0.35
Control-3	0.358	0.369
Control-4	0.381	0.373
40 μM-1	0.326	0.327
40 μM-2	0.339	0.349
40 μM-3	0.289	0.293
40 μM-4	0.357	0.36
80 μM-1	0.319	0.316
80 μM-2	0.351	0.349
80 μM-3	0.351	0.353
80 μM-4	0.289	0.281
