# Supplementary material for: LC–MS Based Metabolomics Study of the Effects of EGCG on A549 Cells
Source: Front Pharmacol. 2021 Sep 28;12:732716. doi: 10.3389/fphar.2021.732716 (PMC8505700; doi:10.3389/fphar.2021.732716)
Supplement: Supplementary file 2 [file DataSheet1.ZIP › Original source data/LC-MS original data (FIGURE2, 3, 4, 5, 6, 7).xlsx]

## Sheet: Sheet1
class	Control-1	Control-2	Control-3	Control-4	40 μM-1	40 μM-2	40 μM-3	40 μM-4	80 μM-1	80 μM-2	80 μM-3	80 μM-4	QC-pos-1	QC-pos-2	QC-pos-3
Phenylbutazone	15235.2	14313.4	12320.6	12691.2	12804.4	9159.64	13998.4	11295	12450.7	9220.75	12484.2	11494.1	16830.6	14264.5	12306
3-hydroxykynurenine	4523.15	3090.49	3559.22	3454.31	3141.11	3327.2	5339.34	2891.42	5222.66	3772.74	3086.43	5130.11	3254.2	3775.47	3985
N,N-Dicyclohexylurea	144.767	222.179	319.02	223.331	258.771	435.856	286.322	198.714	220.264	79.5801	87.7982	17.7011	86.9392	210.859	179.451
4-Pyridoxic acid	6889.05	6202.18	6922.05	7335.19	6595.78	16124.4	3731.18	5474.03	4658.59	4950.03	7845.73	5951.52	6265.43	6306.57	5221.69
Melatonin	5475.62	714.917	2606.2	3775.34	1598.88	16824.4	883.942	1557.34	7631.25	1513.04	4372.01	3026.66	15274.2	16843.6	16156.8
3-Indolepropionic acid	112.994	102.943	115.147	159.562	135.935	99.6565	1.40881	1.26038	120.183	94.6334	85.9699	38.6392	122.213	6.30069	40.9579
Anthranilic acid	260.964	43.2749	230.942	158.193	126.72	88.4156	172.671	230.509	154.431	58.371	441.89	221.579	14.974	150.896	64.3797
Caffeine	281.45	50.3123	5.71984	12.5189	37.799	11.6683	82.5561	44.0549	178.463	107.56	93.6089	190.598	97.1907	1.33938	95.1326
Folinic acid		131.477	149.955	97.1719	63.4719	112.119	91.4444	149.36		78.622	56.3186	125.853	182.583	146.414	310.862
Tetracaine	3.5315	87.7953	3.75328	171.674		56.9702	34.1356	24.3007	22.7517	36.3262	2.6141	3.0273	30.3402	45.5827	2.70126
2-Pyrrolidinone	970.809	491.99	152.843	642.628	480.57	301.742	384.725	344.401	252.977	428.832	788.156	273.04	225.554	493.341	176.976
Phosphocreatine	39610.5	33502.9	66681.9	26886.4	46072.7	36909.5	112455	20079.3	107285	132649	27685.9	41179.6	83787.5	90982.5	126873
Dihydroxyacetone	147525	135598	125392	92458	110876	166284	179790	102279	212357	161902	98101.1	119486	217857	192649	240112
Nicotinamide	402728	327563	261834	333339	272160	241304	270290	317317	300931	287929	310160	375764	283605	309644	258815
Imidazole	20915.1	16232.1	18870.9	20702.6	13747.9	24932.7	19786.4	22188.1	41558.9	32485.3	24213	24528.7	25840.9	24574.5	21008.8
N-Acetylethanolamine	17.1873	0.951504	90.5314	73.2446	38.8024	32.2894	99.092	17.7268	194.994	80.1625	125.435	23.1475	21.328	8.58168	57.9756
Xanthurenic acid	14.5753	53.2925	1.25688	46.407	90.0193	62.9975	172.105	6.04979	166.235	19.7515	19.0789	149.547	83.6137	116.169	63.1213
Allopurinol	36.7101	56.3109	13.1709	6.36171	55.2209	27.5439	35.8906	0.220863	57.2773	33.9353	29.0093	46.4235	59.1353	47.6732	62.4084
Pyridoxine	644378	523694	470579	549402	502132	386179	453742	457415	494676	492788	525217	602119	337134	376945	318121
2-Deoxyuridine	53.5929	169.951	31.8184	102.307	15.4856	63.4737	371.636	19.6717	23.6625	186.169	89.3203	19.6036	100.041	58.071	66.3149
Decanoylcarnitine	715.569	458.486	674.633	429.739	469.95	351.697	501.706	332.662	531.617	364.562	607.436	352.102	952.174	2402.64	612.706
Kynurenic acid	159.406	227.955	101.729	59.5553	64.9206	654.447	34.8197	78.0935	113.156	91.0566	38.551	52.8202	50.1745	57.0889	117.904
Hippuric acid	638.66	388.96	410.137	139.647	59.6899	234.917	190.488	425.094	1241.09	380.442	1116.16	895.043	363.577	292.033	143.772
Propranolol	37.1105	91.6951	99.9056	19.0096	6.29618	114.657	31.6152	24.0727	24.9532	109.915	65.4162	85.1581	116.414	110.618	124.324
2-Phenylglycinol	3.47558	1.22607	80.7639	1.71854	43.5916	18.5373	40.812	2.76997	23.0059	58.2885	75.1999	31.0185	32.1475	23.9379	3.08292
Acetylcysteine	170.032	154.726	116.975	513.597	89.4474	125.24	89.438	179.292	78.3331	134.631	251.388	336.434	597.014	198.348	263.399
2-Deoxyadenosine	150.064	350.06	90.4082	1881.33	73.8014	1289.8	1623.56	1358.68	78.692	1368.96	345.405	168.28	1284.52	238.651	1228.9
Adenine	6266.36	5313.07	2159.74	3454.28	1446.46	1699.93	1409.83	1912.36	2244.38	1906.34	1472.89	2580.82	5652.03	6532.09	6639.04
Isovalerylglycine	153.616	237.397	1286.72	219.803	44.3159	81.5311	76.4268	88.8958	55.9926	99.4883	60.6556	82.3244	66.6808	113.721	99.7272
Hypoxanthine	156.712	236.181	144.635	274.053	599.556	250.326	151.771	173.339	197.896	189.538	176.178	154.385	131.85	436.833	534.374
Uridine	1549.25	1035.17	756.351	988.258	1086.87	1440.11	1431.88	1166.36	639.534	253.094	979.197	1006.68	578.938	328.308	1441.01
Creatinine	532714	450246	462821	475161	503819	346793	419462	376809	477561	389168	436137	510733	809960	738755	753144
Adenosine	3391.24	1952.7	1322.06	2763.84	2978.94	7670.58	1312.39	1449.2	1538.63	1600.98	140584	80676.8	139924	134559	124617
Xanthine	1757.33	1329.62	1249.55	1214.96	1557.43	1393.03	1430.91	1087.2	1961.16	1639.49	1265.19	928.135	6174.78	6840.95	6971.43
Tryptamine	250.136	763.373	213.404	387.048	156.964	604.384	139.719	784.162	378.397	289.925	295.357	278.559	189.572	85.1191	71.6861
Acetylcholine	2335	3597.71	2111.22	2371.31	1321.19	1753.02	2044.01	1613.86	1550.8	1211.87	1807.3	1252.16	1264.21	1791.37	1764.69
Cytosine	210103	199430	165459	187314	127424	99148	120652	128142	85630	90171.3	98168.3	98874.7	35869.6	24480.9	27908.5
2-Deoxycytidine	176994	134102	122884	164228	91830.1	83490.3	82307.9	89090	60714.3	66175.5	77760.3	78501.6	27528.8	23699.2	23631.4
Inosine	20479.3	12086.6	12314.9	15704.4	12553	13036.2	10694.8	9673.18	11259.2	12850.4	16235.8	16872.7	6680.44	5352.96	6074.77
Nicotinic acid	160.536	56.3698	69.5139	469.628	60.3126	31.11	151.937	41.3124	17.0454	55.3222	56.1732	199.393	92.0052	261.188	78.584
5-Methylcytidine	21584.7	19921.1	15891.9	16553.5	17544.2	12335.1	14889.2	14174.3	14208	17368	13144.4	19580.5	13099.3	9705.01	10594.5
Biotin	8022.65	10173.8	8141.43	7596.93	8364.49	10150.5	8753.51	9058.58	6664.43	7384.02	4876.95	4612.15	5508.26	6917.26	6076.04
Metanephrine	179833	149672	122871	143677	124064	89020.1	108239	139002	114260	134649	121346	145773	55678.9	62256.9	60547.4
2-deoxyguanosine	586.119	603.275	1447.8	412.188	297.389	356.395	651.004	635.625	647.33	96.3945	414.573	886.447	598.599	114.173	357.037
Guanine	1131.16	1020.41	972.207	1816.49	528.268	819.385	781.271	828.682	1166.75	810.885	1270.12	1286.67	1046.77	326.993	464.936
Dopamine	122.579	289.732	154.324	211.835	237.041	85.6225	75.3158	18.3111	52.7094	73.5971	135.773	108.45	23.9455	807.723	275.653
6-Methyl-DL-Tryptophan	16030.7	16616.4	17964.7	14766.9	14313.1	15283.1	14463.2	15058.8	12146.1	11617.2	10423.7	12240	7995.51	7036.34	7338.7
Pantothenic acid	1.42598e+06	1.21385e+06	1.32568e+06	1.44308e+06	1.04928e+06	1.14611e+06	1.38817e+06	1.04179e+06	1.08403e+06	1.25262e+06	1.21003e+06	1.13078e+06	448417	338208	410745
HIAA	1047.46	1780.64	378.187	7291.9	340.069	1307.74	281.296	449.216	1267.16	1493.24	3235.85	471.118	1231.97	4756.25	3425.03
Amiloride	583.75	682.811	95.0657	193.585	118.303	102.68	140.128	109.619	244.884	381.062	209.581	289.966	86.2787	67.1372	142.7
Cytidine	3801.28	2303.03	2174	4315.37	3641.06	4317.29	2288.75	4040.12	4631.07	4800.56	6196.9	7030.59	3281.71	2616.78	2158.83
Nicotinuric acid	53.4547	101.701	49.4085	102.316	35.7891	114.936	134.179	159.388	112.07	149.213	290.439	196.009	44.9111	118.338	123.402
Serotonin	11181.7	8340.84	7426.45	8943.56	121.125	3661.38	4224.91	3989.57	211.577	158.329	3349.53	3295.15	206.57	313.456	3505.84
Acetylglycine	51.2598	6.94152	44.5602	52.1146	16.5629	120.494	20.6616	59.3442	28.3837	149.681	60.6954	57.8093	57.896	41.0724	76.6987
6-Hydroxynicotinic acid	422.247	251.42	313.799	217.712	108.11	330.595	1238.01	134.655	92.7041	128.653	91.7105	923.733	147.163	1662.99	524.715
Phenylalanine	1.77159e+07	1.50361e+07	1.20544e+07	1.35299e+07	1.33475e+07	1.11678e+07	1.37072e+07	1.17848e+07	1.42614e+07	1.27299e+07	1.44595e+07	1.44185e+07	9.93871e+06	1.09551e+07	9.47948e+06
N-Acetyl-D-galactosamine	13385.6	11612.1	9108.2	10700.6	10749.1	6876.32	9472.25	10140	8265.1	9416.3	9547.47	9705.45	6472.15	9846.54	6143.95
Tryptophan	1.39188e+06	1.40567e+06	1.10395e+06	1.10075e+06	1.04117e+06	895056	1.21891e+06	1.44193e+06	1.23581e+06	1.13207e+06	1.14251e+06	1.56286e+06	777178	830219	699572
Urocanic acid	20040.9	14988	37352.9	33012.6	13983.2	10993.9	13697.8	10588.7	12959.6	15550.2	15008.1	14221.5	8118.17	8660.49	6996.14
Indole-3-lactic acid	44648.9	35270.4	33906.8	37707.6	30845.4	27388.1	30883.4	37317.9	35110.8	30964.3	35437.5	47528.2	27905.5	24777.1	15750.3
Normetanephrine	2114.16	5579.91	3232.72	4713.18	4398.62	3196.49	4718.12	6344.42	5662.47	3073.31	4434.99	6831.25	4672.2	4374.33	2596.23
L-Alloisoleucine/Leucine/Norleucine	4.79422e+07	4.30569e+07	4.00169e+07	4.09063e+07	4.81936e+07	4.51035e+07	3.9732e+07	3.89846e+07	4.89747e+07	4.11674e+07	4.39115e+07	4.54034e+07	3.4391e+07	3.58277e+07	3.63996e+07
Kynurenine	10374.9	7659.42	6548.34	8974.47	9226.4	6453.03	6519.21	8854.23	9048.14	8360.56	7120.34	8968.9	4037.06	6400.75	5614.5
Acetylglucosamine	1624.07	886.935	1279.98	1156	1137.94	1107.03	1092.91	1401.31	692.028	738.672	1155.3	1098.8	1042.9	867.457	301.53
N-Acetyl-D-Glucosamine
Guanosine	4643.34	2580.77	2405.37	3510.96	1728.49	1890.04	2677.16	1941.82	3395.8	3195.71	3916.9	4359.2	1583.73	1409.07	2121.28
cGMP	14.0146	78.3281	97.0655	64.9772	52.3482	97.1012	160.098	79.4056	63.0218	31.0021	28.6162	70.1187	77.8488	33.279	64.2718
Acetyl-L-glutamine	23814	22249.6	16992	23634.2	22882.2	23002.7	18972	26194.4	20450.9	20540.6	24507.7	24939.2	9711.53	8685.14	9575.66
Pyroglutamic acid	1.43602e+06	1.25399e+06	1.15606e+06	1.06842e+06	1.1251e+06	894700	960280	1.04088e+06	1.02213e+06	1.13782e+06	1.11656e+06	1.21833e+06	579639	541736	616733
Isoleucine	1.12226e+08	9.71104e+07	9.48459e+07	9.78856e+07	9.39014e+07	8.63006e+07	9.35414e+07	9.52393e+07	8.80756e+07	9.90084e+07	1.0185e+08	1.08004e+08	7.39017e+07	7.24617e+07	7.34948e+07
Urate	420.267	266.697	266.762	329.675	289.785	51.9468	152.902	199.371	339.706	719.741	505.009	806.477	573.147	326.258	268.499
Betaine	1.56135e+07	1.79028e+07	1.15473e+07	1.73103e+07	1.31537e+07	1.24115e+07	1.12787e+07	1.38157e+07	1.23267e+07	1.60884e+07	1.33535e+07	1.54416e+07	1.26984e+07	9.71193e+06	1.11985e+07
3-Nitrotyrosine	46.5066	189.245	99.8133	32.7136	62.8321	470.147	244.573	72.265	58.1794	180.805	121.216	187.321	71.8512	224.2	75.2861
Xanthosine	329.577	2518.18	122.843	1634.09	293.101	1239.55	128.032	1653.44	2078.25	1644.29	1843.48	565.538	89.145	91.5722	129.651
Methylhistamine	12512.3	10465.8	14548.5	13119.5	13634.5	12956.3	10416.2	13332.4	11335	13521.6	13679.3	9406.26	12126.5	10288.6	10739.3
Methionine	1.28588e+06	1.06253e+06	1.01292e+06	1.1492e+06	1.11494e+06	1.04966e+06	1.14301e+06	1.12278e+06	1.15244e+06	1.02448e+06	1.22678e+06	1.23202e+06	733841	707185	858278
Norvaline	9.6059e+06	9.21434e+06	9.00054e+06	1.05173e+07	9.39879e+06	9.00607e+06	8.80729e+06	9.0657e+06	8.92423e+06	9.57568e+06	9.43393e+06	9.23976e+06	6.60118e+06	7.46246e+06	7.12381e+06
Acetamide	45901.4	311180	34188.4	137438	20144.4		173753	60997.1	243272	32420.4	22800.8		85775.6	37444	46878.3
4-Aminophenol	324.224	222.413	274.971	219.709	59.5575	393.627	107.018	71.6694	58.5634	109.093	70.7602	55.8577	130.128	194.527	64.4725
Taurine	812898	928864	1.00176e+06	1.0055e+06	1.02994e+06	1.02442e+06	994391	959430	1.02901e+06	822119	785988	856932	814461	949672	843136
Valine	1.1246e+07	1.11191e+07	1.06988e+07	1.21713e+07	1.077e+07	1.02312e+07	1.04918e+07	1.05127e+07	1.02776e+07	1.09073e+07	1.08268e+07	1.08065e+07	8.17648e+06	8.6681e+06	8.40459e+06
5-Hydroxytryptophan	84.71	154.791	117.542	191.922	294.041	37.7342	155.58	202.392	77.0166	167.316	697.66	549.319	133.624	287.468	477.486
Quinolinic acid		3125.02	3383.38	2624.06	2670.11	4302.84		3589.01		4087.03	4724.86	3048.1	2234.18	1731.32
Tyrosine	2.41213e+06	2.24898e+06	2.27277e+06	2.56142e+06	2.40022e+06	1.96998e+06	2.47549e+06	2.35727e+06	1.91807e+06	1.8677e+06	1.96181e+06	2.52532e+06	2.34369e+06	1.74202e+06	1.9105e+06
2/3-Aminoisobutyric acid/Dimethylglycine	62854.5	67794.8	62457.6	62932.2	54592.3	49940.5	50415	61069.1	44939.8	43854.7	44024.4	48743.3	39469.8	44139.6	40624.6
Picolinic acid	24378.4	26879.5	19824.1	23134.7	22539.1	22325	23345.7	27526.4	24763.3	24939.1	23424.3	29159.6	20581.9	19568.2	19002
Epinephrine	14037.7	13464.6	13342.1	17236.8	16430.9	13569.9	16090.4	20441.4	11614.6	11514.2	9307.36	13931.5	12823.4	13011.9	10407.5
Acetylcarnitine	1.97551e+07	2.0382e+07	1.87942e+07	2.25318e+07	1.67551e+07	1.51134e+07	1.7908e+07	2.03686e+07	1.71151e+07	1.57138e+07	1.75791e+07	1.98683e+07	1.09369e+07	1.14508e+07	1.12325e+07
Indole	972.24	1550.36	653.591	332.096	1204.22		708.018	2031.45	2911.73	895.254	990.484	2365.6		753.576	1121.2
Pipecolinic acid	1.04819e+06	835153	1.15444e+06	1.1056e+06	929628	839068	1.02699e+06	1.00338e+06	963180	1.12203e+06	946130	959138	827278	833929	716770
Proline	7.08046e+06	6.90042e+06	8.0014e+06	7.07224e+06	8.53387e+06	9.81893e+06	8.76571e+06	8.96484e+06	9.70861e+06	1.0083e+07	1.0393e+07	1.16135e+07	6.82663e+06	5.51851e+06	5.74762e+06
4-Imidazoleacetic acid	22001.5	20407.5	17473	21250.8	113783	90631.8	106183	116371	354985	315722	338263	427035	126701	108733	106576
Neopterin	131.185	40.9039	51.9157	122.478	4.24114	40.2053	5.09802	36.2488	175.055	71.7549	35.4022	178.881	80.1322	53.1949	2.62626
Glucosamine 6-phosphate	57.591	51.2131	77.6885	79.5256	48.8369	54.9271	80.983	49.1081	77.527	41.9833	194.862	163.642	146.243	447.864	58.9976
NADH	607.333	1328.89	1272.56	1092.08	310.234	403.7	479.745	875.697	556.879	814.055	609.008	283.867	57.2685	66.3059	63.5136
2-Aminobutyric acid	44494.1	61523.1	54255.5	57272.2	54293.8	46541.2	54624.3	46094.9	46056.2	40134	48230.7	58985.4	37920.8	37154.1	34024.3
Methylguanidine	106722	94289.4	98423.2	93216	88315.8	92155.7	100195	87411.5	93359.9	92859.9	91685.4	96162.6	57172.6	69148	61949.6
DOPA	1869.94	1682.79	1847.68	2225.36	1441.77	1018.61	1418.06	2237.41	2188.08	1596.85	1727.66	1993.93	2355.01	1225.81	944.076
N-Acetylneuraminic acid	3297.04	5600.7	4793.12	3627.05	4096.38	4172.49	3319.78	7111.36	5896.78	5511.25	5259.5	6900.28	2091.45	4215.06	3957.12
3-Aminobutyric acid	3267.12	3782.03	4188.71	3409.54	2645.69	1989.86	2004.69	2807.32	1237.67	2204.78	2183.63	1774.33	1113.37	2377.37	1514.4
Acetyl-CoA	643.755	187.705	830.011	784.016	432.975	1076.91	570.476	99.6272	1126.42	888.776	1635.71	171.666	418.506	124.957	53.5827
ADP ribose	3395.98	2854.23	3972.73	3403.5	3003.07	3323.77	1989.21	3174.58	4523.72	4196.09	5539.78	3633.24	2822.78	3783.86	4736.24
dTMP	107.995	88.8062	24.9901	62.7516	51.0301	428.276	140.663	63.6024	40.1989	310.864	349.718	126.495	55.5692	76.93	68.4437
Hydroxyproline	552872	580544	510810	521070	526134	473519	561726	604060	497958	457602	455290	570846	381872	376637	364355
Putrescine	110.962	82.485	87.91	27.8496	1086.64	509.337	27.441	403.471	234.436	593.624	520.678	82.6191	729.19	357.525	77.4653
Alanine	669126	625222	655882	672455	609424	584472	576656	688186	535205	561719	607120	622747	443776	408347	439308
Sarcosine	707265	669355	649967	676868	642151	547687	605634	621316	588537	556348	605339	620859	451566	415999	421409
TMAO	314604	240767	267644	350688	329516	714089	203535	230271	370433	297391	328851	544466	251812	262485	285528
Indole-3-acetic acid	379.261	791.356	533.906	777.071	283.168	169.56	480.395	489.586	297.207	382.691	235.889	465.009	298.76	978.902	678.755
Choline	3300.2	4086.96	3687.34	4042.55	3156.74	2552.85	1942.36	4106.74	3220.22	1923.41	2263.01	2986.8	1901.5	3274.36	3324.31
Creatine	8.32219e+06	9.02776e+06	9.37107e+06	9.86249e+06	8.36895e+06	7.3757e+06	9.0396e+06	9.41739e+06	7.50034e+06	7.53212e+06	7.20674e+06	8.19543e+06	6.17204e+06	6.43219e+06	6.11156e+06
UDP-GlcNAc	261229	321174	330275	279476	311723	411907	339579	318454	318354	398079	392973	321475	363417	488436	386624
Acetohydroxamic acid	4047.82	3569.01	5011.53	3268.26	2504.78	4163.41	2927.31	3167.43	1752.29	1461.61	1594.75	1870.26	841.798	1258.07	1084.46
5-Aminolevulinic acid	541619	556407	502425	496087	517560	445961	537545	605919	447064	427227	433246	555555	362422	387257	366329
Carnitine	5.58144e+06	6.21291e+06	7.56433e+06	6.40881e+06	6.59994e+06	7.39898e+06	6.83e+06	7.82824e+06	6.2106e+06	6.15292e+06	6.5021e+06	7.4313e+06	4.99574e+06	5.72686e+06	5.09914e+06
Homoserine/Threonine	4.2483e+06	4.30482e+06	3.9404e+06	4.1165e+06	3.88599e+06	3.64482e+06	4.00488e+06	4.31907e+06	3.744e+06	3.93381e+06	4.10968e+06	4.33657e+06	2.82282e+06	3.20149e+06	3.05572e+06
Threonine	4.2483e+06	4.30482e+06	3.9404e+06	4.1165e+06	3.88599e+06	3.64482e+06	4.00488e+06	4.31907e+06	3.744e+06	3.93381e+06	4.10968e+06	4.33657e+06	2.82282e+06	3.20149e+06	3.05572e+06
Glycocyamine	41036.2		12356.6	9330.81	49511.6	25736.5	52595.3	48416	19837.5	31138.5	34491.4	19780.3	15568.8	4751.51	34969.7
13C5-15N-Glutamic acid	18.2812	57.6288	28.4398	206.759	2.72877	93.247	4.97732	33.3464	5.49784	6.90075	82.5813	81.4838	49.9651	23.7773	78.0013
Glutamic acid	4.20828e+06	4.4094e+06	4.61015e+06	4.03264e+06	4.10524e+06	4.08472e+06	4.70989e+06	3.96543e+06	4.04093e+06	4.2938e+06	4.24652e+06	4.19448e+06	3.67463e+06	3.12238e+06	3.52597e+06
Aspartate	112284	117939	117689	126871	133589	132848	136026	130936	139136	143625	156096	145947	86452.8	107430	116336
Spermidine	1795.98	4003.13	3917.45	2524.63	3836.26	4479.4	4683.6	4641.77	4336.92	4046	3948.35	5427.47	18591.5	20277.1	23962
NADPH	65.6966	439.64	267.595	22.7218	101.131	161.917	236.663		39.3648	111.117	159.159	408.468	65.5886	667.527	520.281
Cadaverine	30.684	28.094	486.825	34.4926	253.584	414.397	24.8287	394.781	149.568		189.5	25.0519	76.9486	127.132	127.168
1-Methyladenosine	66.9069	13.126	118.617	209.309	201.821	118.306	48.5341	23.8404	245.148	70.9068	49.0619	96.5128	9.70755	59.201	42.4246
AMP	172721	194908	215724	200148	192331	221715	224080	254939	218348	194144	189359	203983	173045	162255	165642
4-Aminobutyric acid	44134.6	54127.1	55614.9	43266.5	52987.2	57738.2	50042.2	55321	33799.3	45832.7	41314.4	48745	54419.9	51495.7	52327.5
Glycine	35713.3	34132	36009.9	33483.7	34898.2	35065.9	38080.4	36415.6	36685.2	36466.7	38450	38702.8	29772.4	30073.9	29026.2
Glutamine	9.22e+06	8.25196e+06	7.82214e+06	9.71503e+06	8.68307e+06	7.94658e+06	8.19963e+06	8.17363e+06	8.67494e+06	8.93035e+06	9.81428e+06	9.40534e+06	8.5621e+06	8.55781e+06	8.7289e+06
Glycylproline	601.869	288.134	410.27	384.968	344.329	481.902	915.686	309.502	513.395	695.191	139.653	795.177	54.21	133.643	359.117
Acetylornithine	171609	154227	158533	153318	145946	131268	155600	155390	178033	167805	164600	163950	135150	131699	107338
Dihydrofolic acid	51.2667	934.602	831.027	151.949	60.6093	59.5985	499.601	73.6754	95.0119	72.0656	57.8394	61.8298	9.51928	113.884	71.9196
Glucosamine	22474.4	20154.8	16577.4	17772.1	16363.4	12029.2	16742.4	19781.3	21148.7	18927.2	17998.7	20890.2	5146.44	4582.52	4189.74
Folic acid	25395.1	37215.6	21937.4	19412.2	23658.8	19334.9	27885.3	35674	24681.2	27986.7	21666.2	27548.9	16602	21534.3	14997.1
Asparagine	19311.6	17525.4	15852.5	12909	20232.3	17307.7	19671.4	22285.7	25487.8	25342.3	26199	31396.4	17105.6	21046.2	20418.2
Amino valerate	42663.4	26108.9	19840.5	35590.8	22240	20536.7	24271.6	30735.6	42503.5	46375.5	51734.7	77303.8	32134.3	36797.9	33554.2
Glutathione reduced	2.57375e+06	3.28231e+06	3.45878e+06	3.37524e+06	2.14057e+06	2.32427e+06	2.1827e+06	2.3857e+06	1.24096e+06	1.06323e+06	1.20842e+06	1.29087e+06	899089	851057	683152
Serine	151146	130907	133157	123580	156740	138040	137076	133598	166222	176304	184473	172391	139608	133225	135167
2-Aminoadipic acid	21202.1	17544.1	21713.6	18879.9	21833.4	22815.4	20382.1	19635.2	20156.4	22616.1	25837.4	26905.1	15905	17049.8	14560.4
Adenosyl-L-homocysteine	113191	71857.5	46543.3	68242.7	48811.5	29979.6	51999.4	47760.4	36086.7	33522.3	41437.1	62853.7	31867.7	41430.4	33263.2
ADP	89272	90642	117435	61695.9	96971.6	88909.5	81705.2	73278.9	67024.1	93581.8	76885.6	61721.1	24685.2	47700.4	36698.7
DCDP	138.304	108.274	196.634	348.523	69.5694	75.1023	66.8341	558.558	150.789	21.3441	98.9747	288.261	61.9277	157.162	112.826
1-Methylhistidine	11396.3	12152	11092	12279.9	9004.16	6096.02	4980.14	9011.38	6859.83	14260.4	8382.48	16128.5	6174.39	5990.74	5719.72
Siacar	90.9797	185.967	44.4485	210.028	79.5712	171.403	167.123	338.076	102.402	39.8347	24.3117	23.0641	12.7927	266.821	55.398
SAICAR	90.9797	185.967	44.4485	210.028	79.5712	171.403	167.123	338.076	102.402	39.8347	24.3117	23.0641	12.7927	266.821	55.398
Hydroxybutyryl coenzyme A	376.771	756.497	223.161	378.21	202.19	443.337	294.134	501.587	200.758	502.711	856.917	581.221	174.905	401.174	295.537
NAD	1.01615e+06	1.0515e+06	1.01301e+06	1.10481e+06	1.18951e+06	1.14392e+06	1.05339e+06	1.35638e+06	1.06744e+06	1.06206e+06	1.04326e+06	1.0134e+06	916879	781585	819280
dUTP	87.6944	102.693	53.8145	173.141	164.285	20.2854	151.428	23.2691	96.9948	188.697	273.76	1002.54	83.5618	121.002	80.2761
Isobutyryl-CoA	86.7965	49.5176	23.5383	51.4473	84.298	82.242	42.6871	71.4172	103.485	29.7586	100.347	50.7571	19.4222	47.6861	54.2282
Citrulline	57540.1	33987.5	28171.4	37506.4	25172.7	23920.2	20672.5	27861.4	22079.6	22603.2	28810.9	36751.3	19303.5	20327.6	20624.7
Agmatine	22451.7	21336.6	19821.5	20829.4	14940.4	14546.1	11714	17547	9931.59	9241.19	9548.98	10727.1	9948.85	13027.3	13450.7
GDP	2753.59	4024.14	3109.76	3626.52	3446.65	4123.27	3033.18	3666.58	2414.69	3101.13	1926.69	4117.77	1618.4	2131	2386.81
ATP	89955.8	83853.8	92509.6	109857	81028.5	155354	76374.4	183432	64549.4	95564	128427	150299	27805.9	21523.3	14849.4
NADP	116.008	2151.23	1339.77	571.963	1923.36	204.639	1655.21	375.575	230.021	485.981	636.881	763.244	344.597	1050.63	236.622
DCTP	59.2005	26.9455	37.8807	15.5288	311.804	234.741	192.68	363.42	37.1864	65.9863	93.2116	123.571	37.3638	28.4871	148.895
Carnosine	34864.4	24771.6	22131.7	21730.8	21407.6	16090.5	21692.1	20502	22045.8	17780	20464.2	20301.9	19490.5	17155.3	13683.8
Cystine	44.6881	59.351	104.469	102.328	114.447	16.4854	89.8763	87.5179	65	23.9622	80.3796	74.8436	48.009	56.1018	96.5116
Glutathione oxidized	124865	225822	100705	53973.1	105773	118093	167384	319195	145121	151515	79587.6	232076	25841.9	150476	96714.7
Histamine	1310.65	6925.36	3203.67	5946.49	3960.34	799.772	9390.88	3271.98	6601.12	5610.5	6845.75	1310.52	4549.16	2843.07	2286.03
Adenylosuccinate	64.361	155.806	99.3652	70.7594	71.2407	77.6432	57.7709	48.7301	31.0067	35.537	74.755	64.0277	9.99611	47.3584	69.3206
Homocysteine	53079.3	35863.3	43484.1	41019.1	27214	25318.9	22788.7	32383.3	19053.7	16875.7	24898.5	21861	3701.68	10699.5	9486.43
Uracil	73.1274	6.44186	24.4148	16.7758	76.4513	17.49	13.2498	16.4371	24.2524	87.9707	20.0904	35.0768	39.0782	23.8843	43.7537
Histidine	319640	94966	216780	87138.7	167160	78524.3	93751.2	34482.6	126486	135453	215703	45139		41723.1	36354
Cystamine	52.7095	9.50047	65.2351	14.5224	17.3225	117.739	40.8273	83.3924		7.39939	26.3175	8.82269	34.625	54.0307	29.4715
Dimethylarginine	38.1511	167.719	80.738	111.475	10.4628	231.613	88.3865	95.5195	293.629	645.165	172.771	52.8455	243.06	170.586	86.5854
Indole-3-pyruvic acid	90.0698	354.255	124.478	73.2354	88.0695	21.8697	96.7599	111.744	93.8592	104.459	64.9433	89.4572	98.2437	114.152	44.0821
Ornithine	4056	2732.85	633.467	9535.61	3811.36	3607.95	7098.2	2289.71	2316.11	3153.2	7283.78	4747.74	2108.5	1159.79	2549.23
Arginine	8.26363e+06	4.52051e+06	3.11107e+06	4.25825e+06	4.55133e+06	2.45779e+06	3.7982e+06	3.40289e+06	5.10659e+06	4.34374e+06	4.53821e+06	6.47902e+06	2.10626e+06	2.13055e+06	2.2681e+06
Lysine	557030	416833	276478	381442	328388	209475	329510	261808	365085	289926	397852	411954	182877	163398	139253
Cysteine
3-hydroxyanthranilic acid	116.954	31.1386	122.956	212.647	61.5494	25.6376	79.3475	49.036	161.05	169.583	100.731	61.7852	61.8088	215.777	53.3377
Sample	neg-20	neg-11	neg-15	neg-3	neg-13	neg-22	neg-9	neg-6	neg-10	neg-21	neg-16	neg-5	QC-neg-1	QC-neg-2	QC-neg-3
pregnenolone sulfate	696.531	1345.62	521.127	3357.63	1661.47	2043.08	1944.36	772.169	2198.9	1895.22	1744.77	958.234	3253.19	3228.29	2651.48
2,3-Dihydroxybenzoic acid	170.133	92.8083	1148.26	110.846	1781.03	2397.45	295.258	693.124	263.59	2340.67	6729.84	1744.01	156.14	1961.79	1066.48
Nonadecanoic acid	168827	134694	152572	171633	115020	118347	170805	328634	220840	214219	164019	132589	304570	273554	255815
Stearic acid	3.89281e+06	3.01176e+06	2.7582e+06	4.04982e+06	1.72921e+06	2.32242e+06	2.34702e+06	2.3877e+06	3.31552e+06	3.69946e+06	2.48753e+06	2.11497e+06	4.88189e+06	3.88885e+06	4.57416e+06
Heptadecanoic acid	1.04794e+06	1.12524e+06	936666	891927	850206	1.04109e+06	1.06913e+06	1.02388e+06	1.24277e+06	1.17328e+06	1.01683e+06	1.33418e+06	1.50396e+06	1.53205e+06	1.49747e+06
9-Octadecynoic acid	110034	74133.4	62226.7	98339.7	59477.7	70282.2	64651.7	78277.7	74715	104894	89130.9	68490.8	110322	114210	113801
Myristic acid	219807	219691	235210	254624	217640	215934	255834	225690	272160	250481	228426	283317	223220	234366	190444
Palmitic acid	3.82869e+06	2.55164e+06	3.41446e+06	3.31424e+06	1.9891e+06	2.89028e+06	2.25942e+06	3.81155e+06	3.60164e+06	3.48521e+06	2.76998e+06	2.50893e+06	5.2886e+06	3.87453e+06	3.60237e+06
Pentadecanoic acid	130032	232453	277612	231129	230629	255399	234711	210190	339045	377972	222949	222884	316913	307018	255456
2-Hydroxybenzoic acid	1624.96	3488.69	2112.36	1888.49	2280.34	2118.98	1848.99	1732.93	2813.96	3221.2	1922.59	982.145	1792.91	2988.78	1450.06
Lauric acid	117507	121445	102035	89807.1	140299	123402	101695	121850	122857	155947	146699	125573	464878	534546	471491
Capric acid	189547	127850	107271	133997	127754	100327	68419.8	131346	99377.2	95590.6	115866	155525	114132	130711	193956
4-Hydroxyphenylpyruvic acid	2194.54	629.148	1405.77	1134.06	764.175	737.668	1234.47	723.432	852.894	1622.36	1873.3	2242.97	614.814	157.378	323.769
Phenylpyruvic acid	14663	8981.01	9434.55	8844.24	8550.59	8226.31	6460.57	8188.54	7271.94	6676.31	8417.66	6564.81	6991.86	5678.22	6163.55
2-Hydroxyphenylacetic acid/3-Hydroxyphenylacetic acid	1234.36	1709.4	2392.07	1582.18	2130.32	1863.36	2152.96	2292.15	2753.51	5487.97	1796.34	3381.14	2804.62	2064.98	4401.93
4-Hydroxybenzaldehyde	1327.37	1832.08	990.999	1318.04	999.392	699.698	1036.65	950.906	1634.82	1384.86	2084.51	1565.05	2403.14	3703.05	3701.26
Phenylglyoxylic acid	402.262	94.2495	229.579	376.513	101.343	649.678	259.88	301.598	133.106	133.437	395.207	77.2203	228.647	200.783	43.536
Caprylic acid	157023	197956	75423.6	127642	86699	77598	71345.9	124041	64864	81928.4	103201	150596	204543	281180	299163
3-Methyl-2-oxovaleric acid	5.63623e+06	5.0291e+06	3.95275e+06	4.26198e+06	4.25452e+06	3.7273e+06	4.00388e+06	4.11984e+06	4.16107e+06	4.37595e+06	4.30739e+06	4.30699e+06	2.49141e+06	3.38402e+06	3.52246e+06
Naproxen	83.9486		2.15446			20.9199	82.4491		2.04879	36.3434	1.84676	60.1183	6.41837	76.2713	22.4599
4-Methyl-2-oxopentanoic acid/Ketoleucine/Ketoisoleucine	579258	430098	411842	359636	408815	322908	371462	338422	353032	411922	417628	367451	228294	314958	333500
Gentisic acid	154.649	15.5405	27.7554	56.9007	72.4494	64.6728	273.881	11.1811	38.526	35.9502	90.9026	95.2623	42.558	44.6402	42.4633
alpha-Ketoisovaleric acid/Maleic acid	197686	143970	173526	123891	168187	139188	138984	117313	122964	179197	149571	124520	96822.9	127351	150312
PGE2	732.179	352.295	50.9542	193.998	782.025	165.848	120.457	382.743	44.2585	321.102	426.668	756.519	529.567	160.89	204.552
Benzoic acid	105781	55704.5	253691	269793	61931.7	98103.2	62913.3	68558	166418	220285	106379	93151.7	72018.5	104690	146612
Citraconic acid	383746	292540	284644	246026	278620	225426	229648	224765	221508	293695	306816	256745	148014	205355	229164
2-Ketobutyric acid	423.602	400.11	125.614	250.229	58.4349	63.1183	470.658	423.097	125.838	208.683	1062.29	652.391	175.576	62.7233	254.872
Myoinositol	2194.54	1193.85	1936.03	1607.65	1715.62	1463.66	1498.28	723.432	3334.48	2491.33	1873.3	2242.97	1288.67	1475.9	1187.94
3-Phenyllactic acid	6414.75	5415.31	4485.5	4941.42	5335.84	6223.36	5822.24	6957.82	4809.01	7058.41	7303.11	5425.05	6006.62	4799.14	6228.72
4-Methoxyphenylacetic acid	45.5869	28.6582	11.0954	8.25721	4.1444	26.5065		23.7888	0.996083	38.0435	183.958	77.3389	94.2065	7.87299	15.5467
m-Coumaric acid	467.416	656.112	646.649	740.569	362.017	174.263	514.136	219.015	273.313	336.82	1186.84	66.6379	211.718	137.368	57.9387
p-Tolylacetic acid/4-Ethylbenzoic acid	1691.39	779.704	876.88	144.252	1065.56	1112.5	447.804	70.4645	71.8954	1425.92	1171.99	1417.51	248.762	142.817	368.977
Phenylacetic acid	29540.6	21905.1	12750.6	21515.6	20818.3	11156.4	11327.4	26503.8	20601.8	22539.9	28134	58621.3	7848.12	10685.5	11128.3
4-Methylvaleric acid/Hexanoic acid	625495	567238	542817	441831	496000	463246	381223	385922	449421	536022	519920	449004	330478	652065	680079
Ferulic acid	0.49754	200.473	49.1424	44.9241	47.808	4.32467	1.12472	67.1475	16.2047	74.0574	65.6866	61.0848	6.4954	1.60836	85.2703
Gibberellic acid	47.804	35.2993	132.417	268.668	145.726	40.9421	92.5838	50.6283	3.39957	15.826	80.8207	69.9142	101.241	99.0319	102.404
2-Methylbutyric acid/Valeric acid	169399	108331	214266	259270	202729	145461	151841	149505	350793	203058	259516	268231	152737	278065	220149
Protocatechuic acid	1750.41	460.071	165.391	485.579	480.121	1358.48	87.1076	75.7092	450.188	334.426	3361.51	233.989	467.639	156.276	303.203
2-Furoic acid	295.725	666.721	243.147	302.72	393.882	159.16	149.106	75.0111	101.617	1260.78	288.361	451.01	436.721	69.7544	300.101
p-Coumaric acid	198.33	84.5852	646.941	66.5005	153.584	60.4899	68.805	119.804	246.945	65.1756	48.8638	68.1673	101.198	121.388	111.429
4-Hydroxyphenylacetic acid/Mandelic acid	375.014	124.88	223.344	44.3949	350.98	234.824	235.379	521.717	229.567	262.128	94.5838	621.454	243.036	323.262	968.411
4-Hydroxy-3-methylbenzoic acid	52.483	163.952	44.5178	46.444	251.136	83.2351	54.7095	112.015	118.091	68.0916	110.287	47.4551	88.5312	133.357	118.278
Isobutyric acid	205932	177873	148878	190915	109078	147917	156500	167510	182301	125885	158127	126492	67388.2	130420	140007
Leucic acid	1604.09	1439.13	1976.15	993.408	1485.97	1772.95	965.905	965.711	14468.3	1312.45	1134.41	1451.07	1943.24	957.165	1035.49
Vanillic acid	48.7883	385.258	77.7557	40.742	79.0481	11.2008	136.167		49.1357	81.3673	56.0124		80.165		60.4375
Vitamin D3
Methyl succinate	150.991	38.7863	49.9333	60.1989	53.9473	70.4749	54.4778	57.6638	85.2682	80.3022	139.368	126.978	44.0479	49.5238	90.2691
Fumarate	130214	110284	120076	91942.7	106388	90564.3	102027	74603.1	92366.5	118346	104244	84417.4	69903.2	92357.4	98920.5
belta-Hydroxyisovaleric acid	1779.56	1020.26	405.245	102.073	481.22	395.915	344.414	742.137	797.609	272.859	855.501	488.139	526.819	305.55	617.277
Acetoacetate
Homovanillic acid	60.8504	53.5445	90.1557	33.6612	64.1644	26.7953	77.9633	12.3533	71.1169	109.966	85.3859	161.714	78.9094	57.5241	55.1045
4-Hydroxybenzoic acid	807.696	931.829	1724.3	898.759	1096.16	737.833	958.284	1602.77	2227.92	3124.1	1437.61	223.741	525.024	384.073	966.133
Phthalic acid	519.665	270.867	149.35	263.53	518.904	943.469	200.001	124.253	304.791	107.646	121.714	85.9529	62.0859	72.3237	114.031
L-Ascorbic acid													2829.76	2909.27	6531.59
Methyl-D-mannopyranoside						208.431				934.22		721.439	372.946	185.239	133.788
Levulinic acid	6985.11	6029.45	18319.7	4057.13	11530.9	28573.7	10296.5	14515.3	19428.8	1721.54	19712.6	16254.6	12205.6	14051.8	19283.7
Ethylmalonic acid	273.096	2715.72	2392.42	1237.19	2976.81	194.197	117.491	2707.45	198.779	3125.9	2541.5	2670.32	84.9708	1378.7	1415.41
Sebacic acid	40.3178	880.897	78.6687	45.0373	55.8949	815.511	122.67	201.116	103.93	150.176	126.819	630.129	59.0211	154.766	65.4662
N-Acetylmuramic Acid	261.378	1029.72	908.623	776.099	356.418	860.491	252.999	692.777	994.992	247.601	907.269	639.666	267.746	849.189	102.888
Azelaic acid	1901.72	1503.46	2160.83	1224.98	2919.34	1397.56	1461.22	1847.11	2690.36	4465.97	1837.69	877.714	932.358	1073.51	1096.61
Lactate	6.09103e+06	4.65121e+06	4.70852e+06	3.86719e+06	4.17564e+06	3.64673e+06	4.05154e+06	3.46982e+06	3.70925e+06	4.13006e+06	4.14284e+06	3.33656e+06	2.81941e+06	3.8862e+06	4.26853e+06
Adonitol	37887.9	37072.7	32699.7	29312	32172.5	37104.3	35178.5	35855.4	34051	35066.8	35728.7	39877.5	21733.2	24358.4	24337.6
3-hydroxybutyric acid	346.476	91.6148	35.483	153.457	144.767	200.795	40.0824	45.0276	147.791	97.0595	52.8697	128.788	279.341	101.893	319.003
malonic acid	6345.41	3745.89	6612.84	3374.39	3047.08	10061.5	6568.38	8309.82	7197.4	9116.43	7456.9	5607.23	3386.48	2078.59	7062
Methyl alpha-D-glucopyranoside	258.025	627.69	327.867	216.597	7233.1	5982.5	468.008	6625.77	15607.7	17992.7	1405.43	15914.5	6600.76	284.022	130.236
Xylose	75620	70551.1	68949.6	53126.3	52972.9	55758.6	57280.7	52988.1	56946.9	62393.1	61134.9	50096.7	42439.6	61748.4	65145.3
13C3-Lactate	408.814	116.766	399.371	76.1729	320.43	182.405	205.673	72.8759	348.175	248.73	209.11	453.963	282.094	155.49	161.22
L-(-)-Arabitol	88917.8	90436.8	85021.6	76923.4	84942	81295.5	75302.2	71033.4	68397.8	79686.1	91998.5	77854.2	47906.9	60284.5	50903.1
Xylitol	38512.9	37649	41925.8	36449.2	38341.6	38313.9	34252.5	33626.1	32929.4	35925.4	37968.2	34898.8	19114.9	27458.6	28808
Ribose	11635.6	26111.1	28018.2	21564.5	29808.4	19880.7	15517	14915.2	23436.2	8402.78	22228.1	25211.5	13105.8	10492.4	21844.9
Erythrose	191.535	886.517	1253.08	230.794	191.036	698.219	188.123	52.9219	110.859	145.118	179.79	369.775	110.987	249.364	61.1124
Methylmalonic acid	3.5351e+06	2.36997e+06	2.28091e+06	1.98878e+06	2.42011e+06	2.42657e+06	2.21079e+06	2.10134e+06	2.53555e+06	2.91024e+06	2.91175e+06	2.37584e+06	1.14995e+06	1.81445e+06	1.98662e+06
Fructose/Galactose	971032	782996	1.19372e+06	1.01015e+06	1.23511e+06	1.27451e+06	1.16509e+06	919397	812286	1.34622e+06	1.43818e+06	1.00421e+06	795631	961969	1.07516e+06
Glutaconic acid	372951	371168	408093	312503	365685	381230	330132	341877	290544	347686	362619	303679	140574	209471	213186
Succinate	3.53594e+06	2.3699e+06	2.27795e+06	1.98833e+06	2.41847e+06	2.42186e+06	2.20917e+06	2.0949e+06	2.53776e+06	2.91169e+06	2.91089e+06	2.37319e+06	1.15025e+06	1.81187e+06	1.98697e+06
Glyceric acid	647.802	1933.66	1365.68	313.291	8324.28	424.301	748.986	1367.44	325.491	600.507	433.133	842.96	174.061	257.572	316.554
alpha-KG	2.30736e+06	2.10053e+06	2.21709e+06	1.81455e+06	1.87627e+06	1.88458e+06	1.66714e+06	1.72334e+06	1.68707e+06	1.70616e+06	1.73487e+06	1.53747e+06	998571	1.24008e+06	1.19277e+06
Suberic acid	59865.1	51938.5	50855.7	52578	55532.4	46644	51120.7	48635.5	44247.9	47536.8	49155.9	53404.5	21223.2	33347.5	32361.1
Glyoxylic acid	5111.35	4223.46	6500.61	4353.18	7227.68	7503.95	5828.52	5524.11	4415.32	8066.45	7524.85	5445.21	3617.2	4709.35	7907.8
X5P	84.2717	77.3563	77.0771	33.0891	56.7508	29.2519	55.8054	69.1938	209.958	42.0843	110.58	43.625	55.8304	52.5171	198.77
D-Mannitol	145389	139632	113297	128460	120489	127940	124042	138275	153559	139024	139628	152445	80536.1	99201.8	87239.1
D-Xylonic Acid (Lithium Salt)	109283	113031	100418	94975.1	113368	124615	94664.1	131585	98470.2	110077	109030	92838.4	36738.4	46623.1	39259.8
Sorbitol	405121	415604	406306	328825	382355	409408	377744	397648	425419	474956	481140	424656	230787	329316	325005
Dulcitol	534225	447077	477380	479127	498626	506119	420869	437667	476128	644352	607159	542350	315785	337962	382812
Glycolic acid	59.8108	206.456	245.754	74.9613	380.897	80.3552	63.9142	144.473	649.806	204.753	430.984	87.3486	165.638	284.853	402.4
Mannose	1.17781e+06	1.00115e+06	953138	893679	1.03492e+06	767762	888807	753996	991572	1.08272e+06	1.13703e+06	977522	632513	844879	801307
Glucose	4.23514e+06	3.28119e+06	3.01526e+06	2.94856e+06	3.57729e+06	3.21453e+06	3.00389e+06	2.98363e+06	3.69217e+06	4.00617e+06	4.00953e+06	3.27433e+06	2.17028e+06	2.77951e+06	3.04054e+06
Pyruvate	25326.3	15865.2	13923.6	16378.8	15822.5	10408.3	13276.5	10857.1	14082.2	15053	19224.1	19232.8	8800.36	7648.4	8160.15
3-Methyladipic acid	1396.63	639.058	391.483	179.834	301.513	286.957	794.37	319.341	388.321	786.155	838.873	277.984	216.424	340.425	341.127
2HG	47934.6	42890	33533.1	33559	38821.4	41248.7	36008.3	33394.7	37969.4	33306.8	36728.1	31048.1	19580.9	28269.4	26011.4
2-Methylglutaric acid	828219	810082	714635	714208	618763	612642	591691	591778	493497	560017	583968	592070	343576	475581	447805
Muconic acid		175.211	203.736	20.874	167.244	81.2931	246.415	167.279	260.208	73.7061	84.9362	83.457	37.2372	36.5327	42.2409
Homogentisic acid	95.0255		58.8772	72.8259	59.9191	75.6864	69.6676	95.7004		79.3806	71.1479	64.5256	94.6622	64.1115	58.4492
Shikimic acid	49.5723	58.3199	58.0372	1673.38	78.3507	79.816	51.7531	427.472	461.105	955.862	153.363	1178.56	16.3402	74.2399	9.17682
2-hydroxybutyric acid/Malonic acid	3833.2	2783.82	1863.05	2739.94	4618.51	1705.43	1960.29	734.352	1829.33	1000.3	2638.45	2448.24	1981.65	1581.1	3536.43
GA3P	182553	276724	285523	219342	189807	169056	159047	188305	161688	172689	162859	157182	216924	223482	224921
Malate	2.14009e+06	2.3322e+06	2.69896e+06	2.29839e+06	2.09332e+06	2.25993e+06	2.27422e+06	2.30479e+06	2.09605e+06	2.35183e+06	2.31223e+06	2.23197e+06	1.32902e+06	1.58102e+06	1.68822e+06
Adipic acid	9131.29	8392.9	7658.44	9629.07	11829.4	6210	6551.55	3556.15	9003.15	15841.3	12992.5	11324.3	4829.63	7390.34	7689.84
L-(+)-Arabinose	69866.9	64090.5	50933.8	54244.7	60547.4	54951.4	54304.6	58957.3	55418.3	69656.3	67536.2	64242.8	36288.5	43818.6	44436.3
3-Hexenedioic acid	5926.99	3068.55	6032.68	5906.15	7139.73	9950.07	7223.33	6303.79	5051.2	8669.12	6659.7	5345.1	2030.17	7841.7	6499.12
PEP	83192.4	89178.5	99681.7	86635.9	102705	113059	104908	108782	85159.7	112124	92495.3	85318.3	56005.6	56296.3	57037.8
Isovaleric acid	7002.46	9102.87	11878.2	9347.89	9300.23	8298.84	14759.1	12664.8	10259.7	13870.6	14061.6	14477.5	9650.26	7562.39	21249.9
UDP	47057.1	31713	29491.4	26828.7	25426	14894.2	17107.4	18527.6	13676.3	12088	20218.9	14968.3	7243.6	13522	8598.51
Glutaric acid	1407.06	1726.94	1041	317.536	2114.41	1690.09	1929.93	3009.28	1497.34	1997.64	908.11	376.01	125.482	608.622	1525.84
Aconitic acid	1935.68	1403.02	1827.68	1242.46	2419.33	2665.1	2188.16	996.365	2737.18	1652.69	1284.24	2437.31	1501.34	1356.15	562.904
IsoCitrate	474197	489611	543648	397719	361359	466034	295426	416058	318525	345043	426984	349842	145249	217013	198184
Sucrose	183.53	129.103	488.781	272.003	440.031	222.884	150.421	128.282	675.594	202.825	184.418	142.962	542.981	60.6589	112.397
Glucuronic acid	13281.4	17258.6	19277.5	17922.3	19214.2	11277.4	16491.5	14189.1	11110.1	6875.33	14194.3	14406.8	1626.79	1997.07	2855.82
D-Galacturonic acid	168.235	676.034	296.657	204.581	192.706	243.536	233.88	224.197	261.653	224.029	232.35	143.98	76.3719	308.398	227.784
Oxaloacetic acid	5131.31	4035.36	6136.48	4192.21	5448.87	5202.24	5517.56	6092.33	6316.95	8060.55	7436.12	4675.22	4686.72	5148.97	5501.3
3-Phosphoglyceric acid	9190.11	17898.4	2475.01	7344.07	1317.89	21355.9	2634.94	1518.64	1301.32	3001.65	3830.23	2676.38	411.506	1350.04	1315.95
Galactonic acid	8569.12	3058.74	3599.2	2808.39	2482.36	4939.25	4038.64	2951.92	3077.7	4616.45	2907.94	1973.99	6156.57	3496.88	7724.91
D-(+)-Cellobiose	4042.8	3009.4	4343.65	3010.93	4449.94	3107.6	7461.72	5601.06	2595.82	3308.08	3137.77	4968.42	10785.1	2941.15	4035.32
F6P/G6P	177147	209029	191648	214510	199034	215430	177752	214887	148873	196491	196232	199709	140258	133624	168427
G1P	184556	179523	215716	193945	172791	196194	199508	205468	170529	176125	180855	185008	160423	129835	132660
Gluconic acid	5753.44	536.67	2158.29	223.168	334.226	1417.82	4127	2621.87	359.262	70.7314	2770.65	323.488	1735.84	6389.28	78.2426
R5P	18145.5	17132.5	15115.6	17065.3	14133	14767.6	17615.4	19280.1	23318.2	23363.6	23002.1	26392.3	10506.1	13193.7	12294.6
Citrate	2.72233e+06	3.00677e+06	3.04059e+06	3.10167e+06	2.92841e+06	1.44429e+06	2.59671e+06	2.59753e+06	1.88151e+06	1.72357e+06	2.74683e+06	2.50217e+06	333368	563310	318873
Trehalose	534.392	560.793	715.037	1199.25	690.226	229.521	225.107	264.398	993.221	229.307	738.679	4007.59	518.136	944.568	412.427
Lactose	5927.33	4855.53	4636.61	4947.62	5760.55	5521.7	4658.18	6961.65	5112.85	6141.3	5614.16	3681.89	7125.88	3844.74	3671.77
Mucic acid	1544.29	175.448	297.813	272.284	163.571	162.483	177.818	152.249	146.971	1566.68	519.091	335.47	125.343	44.9804	469.814
D-Mannose 6-Phosphate (disodium salt hydrate)	243423	249169	207007	258825	229800	256747	251344	293398	219887	229225	233592	237137	152692	168711	145592
DUMP	81.504	55.8728	70.6139	127.947	94.8517	63.2316	172.719	61.3818	91.1174	92.789	77.9525	133.535	65.2411	63.7404	67.5515
Raffinose	12419	20056.9	22852.7	18943.9	15143.3	11721	21666.6	24733.3	12572.5	10666.1	16719.6	18075	1790.63	7230.51	1404.27
G16BP	454.476	620.245	149.73	279.319	485.83	472.897	450.411	197.582	292.577	76.6513	353.198	248.243	82.5444	118	123.854
F16BP	371.066	1374.29	534.921	282.176	275.825	375.28		274.544	185.296	108.505	552.651	338.249	87.0279	515.891	173.286
Galactinol Dihydrate	150.689	201.445	146.348	311.58	58.2824	309.775	118.985	79.451	104.401	259.388	75.6761	63.6924	42.1485	103.651	143.182
StachyoseHydrate (from Stachyse Tuberifera)	245.454	39.9816	116.632	521.048	376.98	36.8517	515.779	254.428	93.6739	421.013	659.582	367.34	94.1432	132.94	8.33169
meso-Tartaric acid
Tartaric acid
Thymol														91.8752
6-Phosphogluconic acid	158.758	212.198	65.9085	162.902	546.081	216.485	188.482	419.327	234.304	272.618	374.964	303.46	351.011	97.8149	44.7809
