# Supplementary material for: LC–MS Based Metabolomics Study of the Effects of EGCG on A549 Cells
Source: Front Pharmacol. 2021 Sep 28;12:732716. doi: 10.3389/fphar.2021.732716 (PMC8505700; doi:10.3389/fphar.2021.732716)
Supplement: Supplementary file 2 [file DataSheet1.ZIP › Original source data/O.D. reading for CCK8 (FIGURE 1).xlsx]

## Sheet: Sheet1
Group	O.D.	O.D.	O.D.
Control group	2.8135	2.6921	2.7512
20 μM	2.7673	2.5357	2.5421
40 μM	2.5674	2.6049	2.4651
60 μM	2.5859	2.6159	2.4354
80 μM	1.2379	0.9402	1.0078
100 μM	1.5262	1.7798	1.5672
120 μM	0.823833	0.881147	0.679328
160 μM	0.6625	0.7042	0.631
200 μM	0.7026	0.7068	0.6345
Blank group	0.1492	0.1655	0.1509
